# Supplementary material for: Functional Characterization of Circulating Mumps Viruses with Stop Codon Mutations in the Small Hydrophobic Protein
Source: mSphere. 2020 Nov 18;5(6):e00840-20. doi: 10.1128/mSphere.00840-20 (PMC7677008; doi:10.1128/mSphere.00840-20)
Supplement: TABLE S1 [file mSphere.00840-20-st001.xlsx]

## Sheet: Sheet1
Genotype	WHO Name	Cell line	Passage	Genbank Accession	SRA Biosample	Genbank Accession
				Whole Genome		Original SH
						Genotype (MuVs)
G	MuVi/Hawaii.USA/23.17/2	Vero	p3	MT880124	SAMN15654663	MH654819
G	MuVi/Hawaii.USA/24.17	Vero	p2	MT880122	SAMN15654661	MH654820
G	MuVi/Hawaii.USA/33.17/4	Vero	p2	MT880127	SAMN15654666	MH654812
G	MuVi/Hawaii.USA/40.17/2	Vero	p3	MT880126	SAMN15654665	MH654813
G	MuVi/Hawaii.USA/41.17/	Vero	p2	MT880125	SAMN15654664	MH654818
G	MuVi/Hawaii.USA/41.17/2	Vero	p3	MT880121	SAMN15654660	MH654814
G	MuVi/Hawaii.USA/44.17/12	Vero	p2	MT880123	SAMN15654662	MH654817
