# Supplementary material for: Functional Characterization of Circulating Mumps Viruses with Stop Codon Mutations in the Small Hydrophobic Protein
Source: mSphere. 2020 Nov 18;5(6):e00840-20. doi: 10.1128/mSphere.00840-20 (PMC7677008; doi:10.1128/mSphere.00840-20)
Supplement: TABLE S2 [file mSphere.00840-20-st002.xlsx]

## Sheet: Sheet1
	Whole Genome	N	V/P	M	F	SH	HN	L
N(Bases)	15384	1851	1318	1254	1729	316	1893	6931
MuVs/Hawaii.USA/23.17/2
Median	226	722	485	515	710	98	389	154
S.D.	247.28	173.16	127.14	98.21	185.4	52.61	95.27	28.64
MuVs/Hawaii.USA/24.17
Median	1716	2790	2170.5	2232.5	2429	569.5	1756	1490
S.D.	587.24	551.72	425.22	283.77	469.35	344.07	260	251.55
MuVs/Hawaii.USA/33.17/4
Median	1637	2284	1765	1903	2069	552	1641	1490
S.D.	418.95	454.57	301.95	263.77	328.62	278.87	252.19	252.92
MuVs/Hawaii.USA/40.17/2
Median	1371	2988	2073.5	2217.5	2548	544	1803	1063
S.D.	772.91	677.17	431.56	334.43	522.81	247.94	348.44	187.06
MuVs/Hawaii.USA/41.17/
Median	948	2736	1720	1680.5	2202	355	1471	648
S.D.	784.23	676.39	436.26	279.17	506.15	176.56	335.76	139.49
MuVs/Hawaii.USA/41.17/2
Median	677.5	1678	1184	1228	1485	236.5	1010	505
S.D.	474.16	364.72	283.34	202.94	322.25	147.56	193.89	87.23
MuVs/Hawaii.USA/44.17/12
Median	342	919	595	587	667	129.5	466	246
S.D.	250.71	227.61	159.41	119.07	159.86	69.58	99.95	45.89
